# Supplementary material for: Changes in stigma and help-seeking in relation to postpartum depression: non-clinical parenting intervention sample
Source: PeerJ. 2018 Nov 8;6:e5893. doi: 10.7717/peerj.5893 (PMC6230434; doi:10.7717/peerj.5893)
Supplement: Supplemental Information 1 [file peerj-06-5893-s001.zip]

Archive with 1 entries (1 files):
- PPD-PND Working File  v04figshare.sav
